# Supplementary material for: A national survey of private-sector outpatient care of sick infants and young children in Nepal
Source: BMC Health Serv Res. 2020 Jun 16;20:545. doi: 10.1186/s12913-020-05393-1 (PMC7298835; doi:10.1186/s12913-020-05393-1)
Supplement: Supplementary file 1 — Additional file 1. [file 12913_2020_5393_MOESM1_ESM.zip]

Archive with 2 entries (2 files):
- Pvt_Clinic_survey instrumentR4.docx
- Medical shop_survey instrumentsR4.docx
